# Supplementary material for: Delayed Recovery After Exercise-Induced Pain in People with Chronic Widespread Muscle Pain Related to Cortical Connectivity
Source: Brain Sci. 2024 Oct 30;14(11):1102. doi: 10.3390/brainsci14111102 (PMC11592148; doi:10.3390/brainsci14111102)
Supplement: Supplementary file 1 [file brainsci-14-01102-s001.zip]

Archive with 2 entries (2 files):
- Supplemental Materials.pdf
- Supplemental-material-measures.pdf
